# Supplementary material for: Teaching Ordinal Patterns to a Computer: Efficient Encoding Algorithms Based on the Lehmer Code
Source: Entropy (Basel). 2019 Oct 21;21(10):1023. doi: 10.3390/e21101023 (PMC7514243; doi:10.3390/e21101023)
Supplement: Supplementary file 1 [file entropy-21-01023-s001.zip]

Archive with 29 entries (24 files):
- LICENSE
- README.md
- lib/
- lib/Makefile
- lib/ordpat.c
- lib/ordpat.h
- mat/
- mat/mex/
- mat/mex/create_lookup_table.c
- mat/mex/encode_lookup.c
- mat/mex/encode_overlap.c
- mat/mex/encode_overlap_mp.c
- mat/mex/encode_plain.c
- mat/mex/mex_helpers.h
- mat/mex/pattern_width.c
- mat/mex/xorshift.c
- mat/ordpat.m
- mat/private/
- mat/private/create_lookup_table.m
- mat/private/encode_lookup.m
- mat/private/encode_overlap.m
- mat/private/encode_plain.m
- mat/private/encode_vectorised.m
- mat/private/make.m
- py/
- py/encoders.py
- py/library_wrapper.py
- py/ordpat.py
- py/utils.py
