# Supplementary material for: Teaching Ordinal Patterns to a Computer: Efficient Encoding Algorithms Based on the Lehmer Code
Source: Entropy (Basel). 2019 Oct 21;21(10):1023. doi: 10.3390/e21101023 (PMC7514243; doi:10.3390/e21101023)
Supplement: Supplementary file 1 [file entropy-21-01023-s001.zip › lib/Makefile]

#  libordpat - A function library for extracting and encoding
#              ordinal patterns from time series.
#
#  For a detailed description of the algorithms used, see the article:
#
#  [1] Berger S, Kravtsiv A, Schneider G, Jordan D.
#      Teaching Ordinal Patterns to a Computer.
#      Entropy. 2019; xx(xx):xxx.
#      https://doi.org/xx.xxxx/xxxxxxxxx

#  Copyright (c) 2019, Sebastian Berger.
#
#  Klinikum rechts der Isar der
#  Technischen Universitaet Muenchen
#  Munich, Germany
#
#  All rights reserved.
#
#  Redistribution and use in source and binary forms, with or without
#  modification, are permitted provided that the following conditions are
#  met:
#      * Redistributions of source code must retain the above copyright
#        notice, this list of conditions and the following disclaimer.
#      * Redistributions in binary form must reproduce the above copyright
#        notice, this list of conditions and the following disclaimer in
#        the documentation and/or other materials provided with the
#        distribution.
#      * Neither the names of the copyright holders nor the names of its
#        contributors may be used to endorse or promote products derived
#        from this software without specific prior written permission.
#
#  THIS SOFTWARE IS PROVIDED BY THE COPYRIGHT HOLDERS AND CONTRIBUTORS
#  "AS IS" AND ANY EXPRESS OR IMPLIED WARRANTIES, INCLUDING, BUT NOT
#  LIMITED TO, THE IMPLIED WARRANTIES OF MERCHANTABILITY AND FITNESS FOR
#  A PARTICULAR PURPOSE ARE DISCLAIMED. IN NO EVENT SHALL THE AUTHOR OR
#  THE KLINIKUM RECHTS DER ISAR BE LIABLE FOR ANY DIRECT, INDIRECT,
#  INCIDENTAL, SPECIAL, EXEMPLARY, OR CONSEQUENTIAL DAMAGES (INCLUDING,
#  BUT NOT LIMITED TO, PROCUREMENT OF SUBSTITUTE GOODS OR SERVICES;
#  LOSS OF USE, DATA, OR PROFITS; OR BUSINESS INTERRUPTION) HOWEVER CAUSED
#  AND ON ANY THEORY OF LIABILITY, WHETHER IN CONTRACT, STRICT LIABILITY,
#  OR TORT (INCLUDING NEGLIGENCE OR OTHERWISE) ARISING IN ANY WAY OUT OF
#  THE USE OF THIS SOFTWARE, EVEN IF ADVISED OF THE POSSIBILITY OF SUCH
#  DAMAGE.

#  Platform
ifeq ($(OS), Windows_NT)
WIN32 := 1
else
KERNEL := $(shell uname -s)
ifeq ($(KERNEL), Darwin)
OSX := 1
endif
ifeq ($(KERNEL), Linux)
LINUX := 1
endif
endif

ifdef WIN32
RM := del 2> NUL
else
RM := rm -f
endif

#  Configuration
MAJ_VER         := 0
MIN_VER         := 1
REV_VER         := 0
LIB_VER         := $(MAJ_VER).$(MIN_VER).$(REV_VER)

CC              := gcc
PREFIX          ?= /usr/local
LIBRARY_NAME    := ordpat

ifdef WIN32
TARGET          := lib$(LIBRARY_NAME).dll
SHORTNAME       := $(TARGET)
endif

ifdef OSX
TARGET          := lib$(LIBRARY_NAME).dylib
SHORTNAME       := $(TARGET)
endif

ifdef LINUX
TARGET          := lib$(LIBRARY_NAME).so.$(LIB_VER)
SHORTNAME       := lib$(LIBRARY_NAME).so.$(MAJ_VER)
endif

ifndef TARGET
$(error Unsupported target platform)
endif

CFLAGS          := -std=c99 -fPIC -Wall -Wextra -pedantic -DBUILD_LIBORDPAT
CFLAGS_DEBUG    := -g
CFLAGS_RELEASE  := -O3 -fvisibility=hidden

ifdef OSX
LDFLAGS         := -dynamiclib -current_version $(LIB_VER) \
                   -compatibility_version $(MAJ_VER)
LDFLAGS_RELEASE := -O3
else
LDFLAGS         := -shared -Wl,-soname,lib$(LIBRARY_NAME).so.$(MAJ_VER)
LDFLAGS_RELEASE := -O3 -s
endif

LDFLAGS_DEBUG   := -g

#  Architecture
ARCH ?= x64
ifeq ($(ARCH), x86)
CFLAGS  += -m32
LDFLAGS += -m32
else
ifeq ($(ARCH), x64)
CFLAGS  += -m64
LDFLAGS += -m64
else
$(error Unsupported target architecture: '$(ARCH)')
endif
endif

#  Debug/Release
DEBUG ?= 0
ifeq ($(DEBUG), 1)
CFLAGS  += $(CFLAGS_DEBUG)
LDFLAGS += $(LDFLAGS_DEBUG)
else
CFLAGS  += $(CFLAGS_RELEASE)
LDFLAGS += $(LDFLAGS_RELEASE)
endif

#  Targets
$(TARGET): ordpat.o
	@$(CC) $(LDFLAGS) -o $@ ordpat.o

ordpat.o: ordpat.c ordpat.h
	@$(CC) $(CFLAGS) -c -o $@ ordpat.c

clean:
	@$(RM) *.o

distclean: clean
	@$(RM) lib$(LIBRARY_NAME).*

install: $(TARGET)
ifndef WIN32
	@install -d $(PREFIX)/include/
	@install --mode=644 ./ordpat.h $(PREFIX)/include/
	@install -d $(PREFIX)/lib/
	@install $(TARGET) $(PREFIX)/lib/
	@ln -fs $(PREFIX)/lib/$(TARGET) $(PREFIX)/lib/lib$(LIBRARY_NAME).so
	@ldconfig
endif

uninstall:
ifndef WIN32
	@$(RM) $(PREFIX)/include/ordpat.h
	@$(RM) $(PREFIX)/lib/$(TARGET)
	@if ! [ -e $$(readlink $(PREFIX)/lib/lib$(LIBRARY_NAME).so) ]; then \
	$(RM) $(PREFIX)/lib/lib$(LIBRARY_NAME).so; \
	fi
	@ldconfig
endif

.DEFAULT_GOAL := $(TARGET)
.PHONY: clean distclean install uninstall
