# Supplementary material for: Teaching Ordinal Patterns to a Computer: Efficient Encoding Algorithms Based on the Lehmer Code
Source: Entropy (Basel). 2019 Oct 21;21(10):1023. doi: 10.3390/e21101023 (PMC7514243; doi:10.3390/e21101023)
Supplement: Supplementary file 1 [file entropy-21-01023-s001.zip › mat/mex/encode_overlap.c]

/**
 * Copyright (c) 2019, Sebastian Berger.
 *
 * Klinikum rechts der Isar der
 * Technischen Universitaet Muenchen
 * Munich, Germany
 *
 * All rights reserved.
 *
 * Redistribution and use in source and binary forms, with or without
 * modification, are permitted provided that the following conditions are
 * met:
 *     * Redistributions of source code must retain the above copyright
 *       notice, this list of conditions and the following disclaimer.
 *     * Redistributions in binary form must reproduce the above copyright
 *       notice, this list of conditions and the following disclaimer in
 *       the documentation and/or other materials provided with the
 *       distribution.
 *     * Neither the names of the copyright holders nor the names of its
 *       contributors may be used to endorse or promote products derived
 *       from this software without specific prior written permission.
 *
 * THIS SOFTWARE IS PROVIDED BY THE COPYRIGHT HOLDERS AND CONTRIBUTORS
 * "AS IS" AND ANY EXPRESS OR IMPLIED WARRANTIES, INCLUDING, BUT NOT
 * LIMITED TO, THE IMPLIED WARRANTIES OF MERCHANTABILITY AND FITNESS FOR
 * A PARTICULAR PURPOSE ARE DISCLAIMED. IN NO EVENT SHALL THE AUTHOR OR
 * THE KLINIKUM RECHTS DER ISAR BE LIABLE FOR ANY DIRECT, INDIRECT,
 * INCIDENTAL, SPECIAL, EXEMPLARY, OR CONSEQUENTIAL DAMAGES (INCLUDING,
 * BUT NOT LIMITED TO, PROCUREMENT OF SUBSTITUTE GOODS OR SERVICES;
 * LOSS OF USE, DATA, OR PROFITS; OR BUSINESS INTERRUPTION) HOWEVER CAUSED
 * AND ON ANY THEORY OF LIABILITY, WHETHER IN CONTRACT, STRICT LIABILITY,
 * OR TORT (INCLUDING NEGLIGENCE OR OTHERWISE) ARISING IN ANY WAY OUT OF
 * THE USE OF THIS SOFTWARE, EVEN IF ADVISED OF THE POSSIBILITY OF SUCH
 * DAMAGE.
 */

#include <stdint.h>
#include <mex.h>

#include "ordpat.h"
#include "mex_helpers.h"


/* MEX function: N = ENCODE_OVERLAP_C(X, ORD, LAG) */

void mexFunction(int            n_out,
                 mxArray       *out[],
                 int            n_in,
                 const mxArray *in[])
{
    const double *x;
    unsigned int  ord;
    unsigned int  lag;
    int           ret;
    size_t        n_x;
    size_t        n_y;
    uint64_t     *y;

    narginchk(n_in, 3, 3);
    nargoutchk(n_out, 0, 1);

    x   = mx_to_double_array(in[0]);
    ord = mx_to_pattern_order(in[1]);
    lag = mx_to_time_lag(in[2]);

    n_x    = mxGetNumberOfElements(in[0]);
    n_y    = sequence_length(n_x, ord, lag);
    out[0] = mxCreateNumericMatrix(n_y, 1, mxUINT64_CLASS, mxREAL);
    y      = mxGetData(out[0]);

    ret = ordpat_encode_overlap(x, n_x, y, n_y, ord, lag);

    if (ret)
        catch_libordpat_error(ret);
}
